# Supplementary material for: Comparative Analysis of Gut Microbiota from Rats Induced by Se Deficiency and T-2 Toxin
Source: Nutrients. 2023 Dec 7;15(24):5027. doi: 10.3390/nu15245027 (PMC10745411; doi:10.3390/nu15245027)
Supplement: Supplementary file 1 [file nutrients-15-05027-s001.zip]

Archive with 5 entries (5 files):
- Figure supplementary S1.pdf
- Figure supplementary S2.pdf
- Figure supplementary S3.pdf
- Figure supplementary S4.pdf
- Supplementary figure legends.pdf
